# Supplementary material for: Enhancing Monacolin K and GABA Biosynthesis in Monascus pilosus via GAD Overexpression: Multi-Omics Elucidation of Regulatory Mechanisms
Source: J Fungi (Basel). 2025 Jul 4;11(7):506. doi: 10.3390/jof11070506 (PMC12295812; doi:10.3390/jof11070506)
Supplement: Supplementary file 1 [file jof-11-00506-s001.zip]

Archive with 1 entries (1 files):
- jof-3661199-supplementary.pdf
